# Supplementary material for: De novo phased assembly of the Vitis riparia grape genome
Source: Sci Data. 2019 Jul 19;6:127. doi: 10.1038/s41597-019-0133-3 (PMC6642119; doi:10.1038/s41597-019-0133-3)
Supplement: Supplementary file 1 — Download metadata file [file 41597_2019_133_MOESM1_ESM.zip]

Archive with 3 entries (3 files):
- a_Bert139A_assay.txt
- s_Bert139A_study.txt
- i_Investigation.txt
