# Supplementary material for: De novo phased assembly of the Vitis riparia grape genome
Source: Sci Data. 2019 Jul 19;6:127. doi: 10.1038/s41597-019-0133-3 (PMC6642119; doi:10.1038/s41597-019-0133-3)
Supplement: Supplementary file 1 — Download metadata file [file 41597_2019_133_MOESM1_ESM.zip › a_Bert139A_assay.txt]

Sample Name	Protocol REF	Parameter Value[instrument]	Parameter Value[manufacturer]	Assay Name	Raw Data File	Comment[Data Repository]	Comment[Data Record Accession]	Comment[Data Record URI]	Protocol REF	Derived Data File	Comment[Data Repository]	Comment[Data Record Accession]	Comment[Data Record URI]	Protocol REF	Derived Data File	Comment[Data Repository]	Comment[Data Record Accession]	Comment[Data Record URI]
SAMN10662253	whole genome sequencing	PacBio RS II	PACBIO_SMRT	SRR8379634	SRX5189680	NCBI Sequence Read Archive	SRP174866	https://identifiers.org/ncbi/insdc.sra:SRP174866	De novo Genome assembly and scaffolding of the Vitis riparia genome	SJAQ00000000	GenBank	SJAQ00000000	https://identifiers.org/ncbi/insdc:SJAQ00000000	Genotyping by Sequencing and genetic mapping	RGM_gff3_annotation.gff3;GBS genotyping data	figshare	doi:10.6084/m9.figshare.c.4431848	https://doi.org/10.6084/m9.figshare.c.4431848
SAMN10662253	whole genome sequencing	PacBio RS II	PACBIO_SMRT	SRR8379635	SRX5189679	NCBI Sequence Read Archive	SRP174866	https://identifiers.org/ncbi/insdc.sra:SRP174866	De novo Genome assembly and scaffolding of the Vitis riparia genome	SJAQ00000000	GenBank	SJAQ00000000	https://identifiers.org/ncbi/insdc:SJAQ00000000	Genotyping by Sequencing and genetic mapping	RGM_gff3_annotation.gff3;GBS genotyping data	figshare	doi:10.6084/m9.figshare.c.4431848	https://doi.org/10.6084/m9.figshare.c.4431848
SAMN10662253	whole genome sequencing	PacBio RS II	PACBIO_SMRT	SRR8379636	SRX5189678	NCBI Sequence Read Archive	SRP174866	https://identifiers.org/ncbi/insdc.sra:SRP174866	De novo Genome assembly and scaffolding of the Vitis riparia genome	SJAQ00000000	GenBank	SJAQ00000000	https://identifiers.org/ncbi/insdc:SJAQ00000000	Genotyping by Sequencing and genetic mapping	RGM_gff3_annotation.gff3;GBS genotyping data	figshare	doi:10.6084/m9.figshare.c.4431848	https://doi.org/10.6084/m9.figshare.c.4431848
SAMN10662253	whole genome sequencing	PacBio RS II	PACBIO_SMRT	SRR8379637	SRX5189677	NCBI Sequence Read Archive	SRP174866	https://identifiers.org/ncbi/insdc.sra:SRP174866	De novo Genome assembly and scaffolding of the Vitis riparia genome	SJAQ00000000	GenBank	SJAQ00000000	https://identifiers.org/ncbi/insdc:SJAQ00000000	Genotyping by Sequencing and genetic mapping	RGM_gff3_annotation.gff3;GBS genotyping data	figshare	doi:10.6084/m9.figshare.c.4431848	https://doi.org/10.6084/m9.figshare.c.4431848
SAMN10662253	whole genome sequencing	Illumina HiSeq 2500	ILLUMINA	SRR8379638	SRX5189676	NCBI Sequence Read Archive	SRP174866	https://identifiers.org/ncbi/insdc.sra:SRP174866	De novo Genome assembly and scaffolding of the Vitis riparia genome	SJAQ00000000	GenBank	SJAQ00000000	https://identifiers.org/ncbi/insdc:SJAQ00000000	Genotyping by Sequencing and genetic mapping	RGM_gff3_annotation.gff3;GBS genotyping data	figshare	doi:10.6084/m9.figshare.c.4431848	https://doi.org/10.6084/m9.figshare.c.4431848
SAMN10662253	whole genome sequencing	PacBio RS II	PACBIO_SMRT	SRR8379639	SRX5189675	NCBI Sequence Read Archive	SRP174866	https://identifiers.org/ncbi/insdc.sra:SRP174866	De novo Genome assembly and scaffolding of the Vitis riparia genome	SJAQ00000000	GenBank	SJAQ00000000	https://identifiers.org/ncbi/insdc:SJAQ00000000	Genotyping by Sequencing and genetic mapping	RGM_gff3_annotation.gff3;GBS genotyping data	figshare	doi:10.6084/m9.figshare.c.4431848	https://doi.org/10.6084/m9.figshare.c.4431848
SAMN10662253	whole genome sequencing	PacBio RS II	PACBIO_SMRT	SRR8379640	SRX5189674	NCBI Sequence Read Archive	SRP174866	https://identifiers.org/ncbi/insdc.sra:SRP174866	De novo Genome assembly and scaffolding of the Vitis riparia genome	SJAQ00000000	GenBank	SJAQ00000000	https://identifiers.org/ncbi/insdc:SJAQ00000000	Genotyping by Sequencing and genetic mapping	RGM_gff3_annotation.gff3;GBS genotyping data	figshare	doi:10.6084/m9.figshare.c.4431848	https://doi.org/10.6084/m9.figshare.c.4431848
SAMN10662253	whole genome sequencing	Illumina HiSeq 3000	ILLUMINA	SRR8379641	SRX5189673	NCBI Sequence Read Archive	SRP174866	https://identifiers.org/ncbi/insdc.sra:SRP174866	De novo Genome assembly and scaffolding of the Vitis riparia genome	SJAQ00000000	GenBank	SJAQ00000000	https://identifiers.org/ncbi/insdc:SJAQ00000000	Genotyping by Sequencing and genetic mapping	RGM_gff3_annotation.gff3;GBS genotyping data	figshare	doi:10.6084/m9.figshare.c.4431848	https://doi.org/10.6084/m9.figshare.c.4431848
SAMN10662253	whole genome sequencing	Illumina HiSeq 3000	ILLUMINA	SRR8379642	SRX5189672	NCBI Sequence Read Archive	SRP174866	https://identifiers.org/ncbi/insdc.sra:SRP174866	De novo Genome assembly and scaffolding of the Vitis riparia genome	SJAQ00000000	GenBank	SJAQ00000000	https://identifiers.org/ncbi/insdc:SJAQ00000000	Genotyping by Sequencing and genetic mapping	RGM_gff3_annotation.gff3;GBS genotyping data	figshare	doi:10.6084/m9.figshare.c.4431848	https://doi.org/10.6084/m9.figshare.c.4431848
SAMN10662253	whole genome sequencing	Illumina HiSeq 2500	ILLUMINA	SRR8379643	SRX5189671	NCBI Sequence Read Archive	SRP174866	https://identifiers.org/ncbi/insdc.sra:SRP174866	De novo Genome assembly and scaffolding of the Vitis riparia genome	SJAQ00000000	GenBank	SJAQ00000000	https://identifiers.org/ncbi/insdc:SJAQ00000000	Genotyping by Sequencing and genetic mapping	RGM_gff3_annotation.gff3;GBS genotyping data	figshare	doi:10.6084/m9.figshare.c.4431848	https://doi.org/10.6084/m9.figshare.c.4431848
SAMN10662253	whole genome sequencing	Illumina HiSeq 3000	ILLUMINA	SRR8379644	SRX5189670	NCBI Sequence Read Archive	SRP174866	https://identifiers.org/ncbi/insdc.sra:SRP174866	De novo Genome assembly and scaffolding of the Vitis riparia genome	SJAQ00000000	GenBank	SJAQ00000000	https://identifiers.org/ncbi/insdc:SJAQ00000000	Genotyping by Sequencing and genetic mapping	RGM_gff3_annotation.gff3;GBS genotyping data	figshare	doi:10.6084/m9.figshare.c.4431848	https://doi.org/10.6084/m9.figshare.c.4431848
SAMN10662253	whole genome sequencing	PacBio RS II	PACBIO_SMRT	SRR8379645	SRX5189669	NCBI Sequence Read Archive	SRP174866	https://identifiers.org/ncbi/insdc.sra:SRP174866	De novo Genome assembly and scaffolding of the Vitis riparia genome	SJAQ00000000	GenBank	SJAQ00000000	https://identifiers.org/ncbi/insdc:SJAQ00000000	Genotyping by Sequencing and genetic mapping	RGM_gff3_annotation.gff3;GBS genotyping data	figshare	doi:10.6084/m9.figshare.c.4431848	https://doi.org/10.6084/m9.figshare.c.4431848
SAMN10662253	whole genome sequencing	PacBio RS II	PACBIO_SMRT	SRR8379646	SRX5189668	NCBI Sequence Read Archive	SRP174866	https://identifiers.org/ncbi/insdc.sra:SRP174866	De novo Genome assembly and scaffolding of the Vitis riparia genome	SJAQ00000000	GenBank	SJAQ00000000	https://identifiers.org/ncbi/insdc:SJAQ00000000	Genotyping by Sequencing and genetic mapping	RGM_gff3_annotation.gff3;GBS genotyping data	figshare	doi:10.6084/m9.figshare.c.4431848	https://doi.org/10.6084/m9.figshare.c.4431848
SAMN10662253	whole genome sequencing	PacBio RS II	PACBIO_SMRT	SRR8379647	SRX5189667	NCBI Sequence Read Archive	SRP174866	https://identifiers.org/ncbi/insdc.sra:SRP174866	De novo Genome assembly and scaffolding of the Vitis riparia genome	SJAQ00000000	GenBank	SJAQ00000000	https://identifiers.org/ncbi/insdc:SJAQ00000000	Genotyping by Sequencing and genetic mapping	RGM_gff3_annotation.gff3;GBS genotyping data	figshare	doi:10.6084/m9.figshare.c.4431848	https://doi.org/10.6084/m9.figshare.c.4431848
SAMN10662253	whole genome sequencing	PacBio RS II	PACBIO_SMRT	SRR8379648	SRX5189666	NCBI Sequence Read Archive	SRP174866	https://identifiers.org/ncbi/insdc.sra:SRP174866	De novo Genome assembly and scaffolding of the Vitis riparia genome	SJAQ00000000	GenBank	SJAQ00000000	https://identifiers.org/ncbi/insdc:SJAQ00000000	Genotyping by Sequencing and genetic mapping	RGM_gff3_annotation.gff3;GBS genotyping data	figshare	doi:10.6084/m9.figshare.c.4431848	https://doi.org/10.6084/m9.figshare.c.4431848
SAMN10662253	whole genome sequencing	PacBio RS II	PACBIO_SMRT	SRR8379649	SRX5189665	NCBI Sequence Read Archive	SRP174866	https://identifiers.org/ncbi/insdc.sra:SRP174866	De novo Genome assembly and scaffolding of the Vitis riparia genome	SJAQ00000000	GenBank	SJAQ00000000	https://identifiers.org/ncbi/insdc:SJAQ00000000	Genotyping by Sequencing and genetic mapping	RGM_gff3_annotation.gff3;GBS genotyping data	figshare	doi:10.6084/m9.figshare.c.4431848	https://doi.org/10.6084/m9.figshare.c.4431848
SAMN10662253	whole genome sequencing	PacBio RS II	PACBIO_SMRT	SRR8379650	SRX5189664	NCBI Sequence Read Archive	SRP174866	https://identifiers.org/ncbi/insdc.sra:SRP174866	De novo Genome assembly and scaffolding of the Vitis riparia genome	SJAQ00000000	GenBank	SJAQ00000000	https://identifiers.org/ncbi/insdc:SJAQ00000000	Genotyping by Sequencing and genetic mapping	RGM_gff3_annotation.gff3;GBS genotyping data	figshare	doi:10.6084/m9.figshare.c.4431848	https://doi.org/10.6084/m9.figshare.c.4431848
SAMN10662253	whole genome sequencing	PacBio RS II	PACBIO_SMRT	SRR8379651	SRX5189663	NCBI Sequence Read Archive	SRP174866	https://identifiers.org/ncbi/insdc.sra:SRP174866	De novo Genome assembly and scaffolding of the Vitis riparia genome	SJAQ00000000	GenBank	SJAQ00000000	https://identifiers.org/ncbi/insdc:SJAQ00000000	Genotyping by Sequencing and genetic mapping	RGM_gff3_annotation.gff3;GBS genotyping data	figshare	doi:10.6084/m9.figshare.c.4431848	https://doi.org/10.6084/m9.figshare.c.4431848
SAMN10662253	whole genome sequencing	PacBio RS II	PACBIO_SMRT	SRR8379652	SRX5189662	NCBI Sequence Read Archive	SRP174866	https://identifiers.org/ncbi/insdc.sra:SRP174866	De novo Genome assembly and scaffolding of the Vitis riparia genome	SJAQ00000000	GenBank	SJAQ00000000	https://identifiers.org/ncbi/insdc:SJAQ00000000	Genotyping by Sequencing and genetic mapping	RGM_gff3_annotation.gff3;GBS genotyping data	figshare	doi:10.6084/m9.figshare.c.4431848	https://doi.org/10.6084/m9.figshare.c.4431848
SAMN10662253	whole genome sequencing	PacBio RS II	PACBIO_SMRT	SRR8379653	SRX5189661	NCBI Sequence Read Archive	SRP174866	https://identifiers.org/ncbi/insdc.sra:SRP174866	De novo Genome assembly and scaffolding of the Vitis riparia genome	SJAQ00000000	GenBank	SJAQ00000000	https://identifiers.org/ncbi/insdc:SJAQ00000000	Genotyping by Sequencing and genetic mapping	RGM_gff3_annotation.gff3;GBS genotyping data	figshare	doi:10.6084/m9.figshare.c.4431848	https://doi.org/10.6084/m9.figshare.c.4431848
SAMN10662253	whole genome sequencing	PacBio RS II	PACBIO_SMRT	SRR8379654	SRX5189660	NCBI Sequence Read Archive	SRP174866	https://identifiers.org/ncbi/insdc.sra:SRP174866	De novo Genome assembly and scaffolding of the Vitis riparia genome	SJAQ00000000	GenBank	SJAQ00000000	https://identifiers.org/ncbi/insdc:SJAQ00000000	Genotyping by Sequencing and genetic mapping	RGM_gff3_annotation.gff3;GBS genotyping data	figshare	doi:10.6084/m9.figshare.c.4431848	https://doi.org/10.6084/m9.figshare.c.4431848
SAMN10662253	whole genome sequencing	PacBio RS II	PACBIO_SMRT	SRR8379655	SRX5189659	NCBI Sequence Read Archive	SRP174866	https://identifiers.org/ncbi/insdc.sra:SRP174866	De novo Genome assembly and scaffolding of the Vitis riparia genome	SJAQ00000000	GenBank	SJAQ00000000	https://identifiers.org/ncbi/insdc:SJAQ00000000	Genotyping by Sequencing and genetic mapping	RGM_gff3_annotation.gff3;GBS genotyping data	figshare	doi:10.6084/m9.figshare.c.4431848	https://doi.org/10.6084/m9.figshare.c.4431848
SAMN10662253	whole genome sequencing	PacBio RS II	PACBIO_SMRT	SRR8379656	SRX5189658	NCBI Sequence Read Archive	SRP174866	https://identifiers.org/ncbi/insdc.sra:SRP174866	De novo Genome assembly and scaffolding of the Vitis riparia genome	SJAQ00000000	GenBank	SJAQ00000000	https://identifiers.org/ncbi/insdc:SJAQ00000000	Genotyping by Sequencing and genetic mapping	RGM_gff3_annotation.gff3;GBS genotyping data	figshare	doi:10.6084/m9.figshare.c.4431848	https://doi.org/10.6084/m9.figshare.c.4431848
SAMN10662253	whole genome sequencing	PacBio RS II	PACBIO_SMRT	SRR8379657	SRX5189657	NCBI Sequence Read Archive	SRP174866	https://identifiers.org/ncbi/insdc.sra:SRP174866	De novo Genome assembly and scaffolding of the Vitis riparia genome	SJAQ00000000	GenBank	SJAQ00000000	https://identifiers.org/ncbi/insdc:SJAQ00000000	Genotyping by Sequencing and genetic mapping	RGM_gff3_annotation.gff3;GBS genotyping data	figshare	doi:10.6084/m9.figshare.c.4431848	https://doi.org/10.6084/m9.figshare.c.4431848
SAMN10662253	whole genome sequencing	PacBio RS II	PACBIO_SMRT	SRR8379658	SRX5189656	NCBI Sequence Read Archive	SRP174866	https://identifiers.org/ncbi/insdc.sra:SRP174866	De novo Genome assembly and scaffolding of the Vitis riparia genome	SJAQ00000000	GenBank	SJAQ00000000	https://identifiers.org/ncbi/insdc:SJAQ00000000	Genotyping by Sequencing and genetic mapping	RGM_gff3_annotation.gff3;GBS genotyping data	figshare	doi:10.6084/m9.figshare.c.4431848	https://doi.org/10.6084/m9.figshare.c.4431848
SAMN10662253	whole genome sequencing	PacBio RS II	PACBIO_SMRT	SRR8379659	SRX5189655	NCBI Sequence Read Archive	SRP174866	https://identifiers.org/ncbi/insdc.sra:SRP174866	De novo Genome assembly and scaffolding of the Vitis riparia genome	SJAQ00000000	GenBank	SJAQ00000000	https://identifiers.org/ncbi/insdc:SJAQ00000000	Genotyping by Sequencing and genetic mapping	RGM_gff3_annotation.gff3;GBS genotyping data	figshare	doi:10.6084/m9.figshare.c.4431848	https://doi.org/10.6084/m9.figshare.c.4431848
SAMN10662253	whole genome sequencing	PacBio RS II	PACBIO_SMRT	SRR8379660	SRX5189654	NCBI Sequence Read Archive	SRP174866	https://identifiers.org/ncbi/insdc.sra:SRP174866	De novo Genome assembly and scaffolding of the Vitis riparia genome	SJAQ00000000	GenBank	SJAQ00000000	https://identifiers.org/ncbi/insdc:SJAQ00000000	Genotyping by Sequencing and genetic mapping	RGM_gff3_annotation.gff3;GBS genotyping data	figshare	doi:10.6084/m9.figshare.c.4431848	https://doi.org/10.6084/m9.figshare.c.4431848
SAMN10662253	whole genome sequencing	PacBio RS II	PACBIO_SMRT	SRR8379661	SRX5189653	NCBI Sequence Read Archive	SRP174866	https://identifiers.org/ncbi/insdc.sra:SRP174866	De novo Genome assembly and scaffolding of the Vitis riparia genome	SJAQ00000000	GenBank	SJAQ00000000	https://identifiers.org/ncbi/insdc:SJAQ00000000	Genotyping by Sequencing and genetic mapping	RGM_gff3_annotation.gff3;GBS genotyping data	figshare	doi:10.6084/m9.figshare.c.4431848	https://doi.org/10.6084/m9.figshare.c.4431848
SAMN10662253	whole genome sequencing	PacBio RS II	PACBIO_SMRT	SRR8379662	SRX5189652	NCBI Sequence Read Archive	SRP174866	https://identifiers.org/ncbi/insdc.sra:SRP174866	De novo Genome assembly and scaffolding of the Vitis riparia genome	SJAQ00000000	GenBank	SJAQ00000000	https://identifiers.org/ncbi/insdc:SJAQ00000000	Genotyping by Sequencing and genetic mapping	RGM_gff3_annotation.gff3;GBS genotyping data	figshare	doi:10.6084/m9.figshare.c.4431848	https://doi.org/10.6084/m9.figshare.c.4431848
SAMN10662253	whole genome sequencing	PacBio RS II	PACBIO_SMRT	SRR8379663	SRX5189651	NCBI Sequence Read Archive	SRP174866	https://identifiers.org/ncbi/insdc.sra:SRP174866	De novo Genome assembly and scaffolding of the Vitis riparia genome	SJAQ00000000	GenBank	SJAQ00000000	https://identifiers.org/ncbi/insdc:SJAQ00000000	Genotyping by Sequencing and genetic mapping	RGM_gff3_annotation.gff3;GBS genotyping data	figshare	doi:10.6084/m9.figshare.c.4431848	https://doi.org/10.6084/m9.figshare.c.4431848
SAMN10662253	whole genome sequencing	PacBio RS II	PACBIO_SMRT	SRR8379664	SRX5189650	NCBI Sequence Read Archive	SRP174866	https://identifiers.org/ncbi/insdc.sra:SRP174866	De novo Genome assembly and scaffolding of the Vitis riparia genome	SJAQ00000000	GenBank	SJAQ00000000	https://identifiers.org/ncbi/insdc:SJAQ00000000	Genotyping by Sequencing and genetic mapping	RGM_gff3_annotation.gff3;GBS genotyping data	figshare	doi:10.6084/m9.figshare.c.4431848	https://doi.org/10.6084/m9.figshare.c.4431848
SAMN10662253	whole genome sequencing	PacBio RS II	PACBIO_SMRT	SRR8379665	SRX5189649	NCBI Sequence Read Archive	SRP174866	https://identifiers.org/ncbi/insdc.sra:SRP174866	De novo Genome assembly and scaffolding of the Vitis riparia genome	SJAQ00000000	GenBank	SJAQ00000000	https://identifiers.org/ncbi/insdc:SJAQ00000000	Genotyping by Sequencing and genetic mapping	RGM_gff3_annotation.gff3;GBS genotyping data	figshare	doi:10.6084/m9.figshare.c.4431848	https://doi.org/10.6084/m9.figshare.c.4431848
SAMN10662253	whole genome sequencing	PacBio RS II	PACBIO_SMRT	SRR8379666	SRX5189648	NCBI Sequence Read Archive	SRP174866	https://identifiers.org/ncbi/insdc.sra:SRP174866	De novo Genome assembly and scaffolding of the Vitis riparia genome	SJAQ00000000	GenBank	SJAQ00000000	https://identifiers.org/ncbi/insdc:SJAQ00000000	Genotyping by Sequencing and genetic mapping	RGM_gff3_annotation.gff3;GBS genotyping data	figshare	doi:10.6084/m9.figshare.c.4431848	https://doi.org/10.6084/m9.figshare.c.4431848
SAMN10662253	whole genome sequencing	PacBio RS II	PACBIO_SMRT	SRR8379667	SRX5189647	NCBI Sequence Read Archive	SRP174866	https://identifiers.org/ncbi/insdc.sra:SRP174866	De novo Genome assembly and scaffolding of the Vitis riparia genome	SJAQ00000000	GenBank	SJAQ00000000	https://identifiers.org/ncbi/insdc:SJAQ00000000	Genotyping by Sequencing and genetic mapping	RGM_gff3_annotation.gff3;GBS genotyping data	figshare	doi:10.6084/m9.figshare.c.4431848	https://doi.org/10.6084/m9.figshare.c.4431848
SAMN10662253	whole genome sequencing	PacBio RS II	PACBIO_SMRT	SRR8379668	SRX5189646	NCBI Sequence Read Archive	SRP174866	https://identifiers.org/ncbi/insdc.sra:SRP174866	De novo Genome assembly and scaffolding of the Vitis riparia genome	SJAQ00000000	GenBank	SJAQ00000000	https://identifiers.org/ncbi/insdc:SJAQ00000000	Genotyping by Sequencing and genetic mapping	RGM_gff3_annotation.gff3;GBS genotyping data	figshare	doi:10.6084/m9.figshare.c.4431848	https://doi.org/10.6084/m9.figshare.c.4431848
SAMN10662253	whole genome sequencing	PacBio RS II	PACBIO_SMRT	SRR8379669	SRX5189645	NCBI Sequence Read Archive	SRP174866	https://identifiers.org/ncbi/insdc.sra:SRP174866	De novo Genome assembly and scaffolding of the Vitis riparia genome	SJAQ00000000	GenBank	SJAQ00000000	https://identifiers.org/ncbi/insdc:SJAQ00000000	Genotyping by Sequencing and genetic mapping	RGM_gff3_annotation.gff3;GBS genotyping data	figshare	doi:10.6084/m9.figshare.c.4431848	https://doi.org/10.6084/m9.figshare.c.4431848
SAMN10662253	whole genome sequencing	PacBio RS II	PACBIO_SMRT	SRR8379670	SRX5189644	NCBI Sequence Read Archive	SRP174866	https://identifiers.org/ncbi/insdc.sra:SRP174866	De novo Genome assembly and scaffolding of the Vitis riparia genome	SJAQ00000000	GenBank	SJAQ00000000	https://identifiers.org/ncbi/insdc:SJAQ00000000	Genotyping by Sequencing and genetic mapping	RGM_gff3_annotation.gff3;GBS genotyping data	figshare	doi:10.6084/m9.figshare.c.4431848	https://doi.org/10.6084/m9.figshare.c.4431848
SAMN10662253	whole genome sequencing	PacBio RS II	PACBIO_SMRT	SRR8379671	SRX5189643	NCBI Sequence Read Archive	SRP174866	https://identifiers.org/ncbi/insdc.sra:SRP174866	De novo Genome assembly and scaffolding of the Vitis riparia genome	SJAQ00000000	GenBank	SJAQ00000000	https://identifiers.org/ncbi/insdc:SJAQ00000000	Genotyping by Sequencing and genetic mapping	RGM_gff3_annotation.gff3;GBS genotyping data	figshare	doi:10.6084/m9.figshare.c.4431848	https://doi.org/10.6084/m9.figshare.c.4431848
SAMN10662253	whole genome sequencing	PacBio RS II	PACBIO_SMRT	SRR8379672	SRX5189642	NCBI Sequence Read Archive	SRP174866	https://identifiers.org/ncbi/insdc.sra:SRP174866	De novo Genome assembly and scaffolding of the Vitis riparia genome	SJAQ00000000	GenBank	SJAQ00000000	https://identifiers.org/ncbi/insdc:SJAQ00000000	Genotyping by Sequencing and genetic mapping	RGM_gff3_annotation.gff3;GBS genotyping data	figshare	doi:10.6084/m9.figshare.c.4431848	https://doi.org/10.6084/m9.figshare.c.4431848
SAMN10662253	whole genome sequencing	PacBio RS II	PACBIO_SMRT	SRR8379673	SRX5189641	NCBI Sequence Read Archive	SRP174866	https://identifiers.org/ncbi/insdc.sra:SRP174866	De novo Genome assembly and scaffolding of the Vitis riparia genome	SJAQ00000000	GenBank	SJAQ00000000	https://identifiers.org/ncbi/insdc:SJAQ00000000	Genotyping by Sequencing and genetic mapping	RGM_gff3_annotation.gff3;GBS genotyping data	figshare	doi:10.6084/m9.figshare.c.4431848	https://doi.org/10.6084/m9.figshare.c.4431848
SAMN10662253	whole genome sequencing	PacBio RS II	PACBIO_SMRT	SRR8379674	SRX5189640	NCBI Sequence Read Archive	SRP174866	https://identifiers.org/ncbi/insdc.sra:SRP174866	De novo Genome assembly and scaffolding of the Vitis riparia genome	SJAQ00000000	GenBank	SJAQ00000000	https://identifiers.org/ncbi/insdc:SJAQ00000000	Genotyping by Sequencing and genetic mapping	RGM_gff3_annotation.gff3;GBS genotyping data	figshare	doi:10.6084/m9.figshare.c.4431848	https://doi.org/10.6084/m9.figshare.c.4431848
SAMN10662253	whole genome sequencing	PacBio RS II	PACBIO_SMRT	SRR8379675	SRX5189639	NCBI Sequence Read Archive	SRP174866	https://identifiers.org/ncbi/insdc.sra:SRP174866	De novo Genome assembly and scaffolding of the Vitis riparia genome	SJAQ00000000	GenBank	SJAQ00000000	https://identifiers.org/ncbi/insdc:SJAQ00000000	Genotyping by Sequencing and genetic mapping	RGM_gff3_annotation.gff3;GBS genotyping data	figshare	doi:10.6084/m9.figshare.c.4431848	https://doi.org/10.6084/m9.figshare.c.4431848
SAMN10662253	whole genome sequencing	PacBio RS II	PACBIO_SMRT	SRR8379676	SRX5189638	NCBI Sequence Read Archive	SRP174866	https://identifiers.org/ncbi/insdc.sra:SRP174866	De novo Genome assembly and scaffolding of the Vitis riparia genome	SJAQ00000000	GenBank	SJAQ00000000	https://identifiers.org/ncbi/insdc:SJAQ00000000	Genotyping by Sequencing and genetic mapping	RGM_gff3_annotation.gff3;GBS genotyping data	figshare	doi:10.6084/m9.figshare.c.4431848	https://doi.org/10.6084/m9.figshare.c.4431848
SAMN10662253	whole genome sequencing	PacBio RS II	PACBIO_SMRT	SRR8379677	SRX5189637	NCBI Sequence Read Archive	SRP174866	https://identifiers.org/ncbi/insdc.sra:SRP174866	De novo Genome assembly and scaffolding of the Vitis riparia genome	SJAQ00000000	GenBank	SJAQ00000000	https://identifiers.org/ncbi/insdc:SJAQ00000000	Genotyping by Sequencing and genetic mapping	RGM_gff3_annotation.gff3;GBS genotyping data	figshare	doi:10.6084/m9.figshare.c.4431848	https://doi.org/10.6084/m9.figshare.c.4431848
SAMN10662253	whole genome sequencing	PacBio RS II	PACBIO_SMRT	SRR8379678	SRX5189636	NCBI Sequence Read Archive	SRP174866	https://identifiers.org/ncbi/insdc.sra:SRP174866	De novo Genome assembly and scaffolding of the Vitis riparia genome	SJAQ00000000	GenBank	SJAQ00000000	https://identifiers.org/ncbi/insdc:SJAQ00000000	Genotyping by Sequencing and genetic mapping	RGM_gff3_annotation.gff3;GBS genotyping data	figshare	doi:10.6084/m9.figshare.c.4431848	https://doi.org/10.6084/m9.figshare.c.4431848
SAMN10662253	whole genome sequencing	PacBio RS II	PACBIO_SMRT	SRR8379679	SRX5189635	NCBI Sequence Read Archive	SRP174866	https://identifiers.org/ncbi/insdc.sra:SRP174866	De novo Genome assembly and scaffolding of the Vitis riparia genome	SJAQ00000000	GenBank	SJAQ00000000	https://identifiers.org/ncbi/insdc:SJAQ00000000	Genotyping by Sequencing and genetic mapping	RGM_gff3_annotation.gff3;GBS genotyping data	figshare	doi:10.6084/m9.figshare.c.4431848	https://doi.org/10.6084/m9.figshare.c.4431848
SAMN10662253	whole genome sequencing	PacBio RS II	PACBIO_SMRT	SRR8379680	SRX5189634	NCBI Sequence Read Archive	SRP174866	https://identifiers.org/ncbi/insdc.sra:SRP174866	De novo Genome assembly and scaffolding of the Vitis riparia genome	SJAQ00000000	GenBank	SJAQ00000000	https://identifiers.org/ncbi/insdc:SJAQ00000000	Genotyping by Sequencing and genetic mapping	RGM_gff3_annotation.gff3;GBS genotyping data	figshare	doi:10.6084/m9.figshare.c.4431848	https://doi.org/10.6084/m9.figshare.c.4431848
SAMN10662253	whole genome sequencing	Illumina HiSeq 3000	ILLUMINA	SRR8379681	SRX5189633	NCBI Sequence Read Archive	SRP174866	https://identifiers.org/ncbi/insdc.sra:SRP174866	De novo Genome assembly and scaffolding of the Vitis riparia genome	SJAQ00000000	GenBank	SJAQ00000000	https://identifiers.org/ncbi/insdc:SJAQ00000000	Genotyping by Sequencing and genetic mapping	RGM_gff3_annotation.gff3;GBS genotyping data	figshare	doi:10.6084/m9.figshare.c.4431848	https://doi.org/10.6084/m9.figshare.c.4431848
SAMN10662253	whole genome sequencing	PacBio RS II	PACBIO_SMRT	SRR8379682	SRX5189632	NCBI Sequence Read Archive	SRP174866	https://identifiers.org/ncbi/insdc.sra:SRP174866	De novo Genome assembly and scaffolding of the Vitis riparia genome	SJAQ00000000	GenBank	SJAQ00000000	https://identifiers.org/ncbi/insdc:SJAQ00000000	Genotyping by Sequencing and genetic mapping	RGM_gff3_annotation.gff3;GBS genotyping data	figshare	doi:10.6084/m9.figshare.c.4431848	https://doi.org/10.6084/m9.figshare.c.4431848
