# Supplementary material for: De novo phased assembly of the Vitis riparia grape genome
Source: Sci Data. 2019 Jul 19;6:127. doi: 10.1038/s41597-019-0133-3 (PMC6642119; doi:10.1038/s41597-019-0133-3)
Supplement: Supplementary file 1 — Download metadata file [file 41597_2019_133_MOESM1_ESM.zip › s_Bert139A_study.txt]

Source Name	Characteristics[organism]	Term Source REF	Term Accession Number	Characteristics[organism part]	Term Source REF	Term Accession Number	Protocol REF	Sample Name
RGM clone 1030 and the European native Vitis vinifera Cabernet sauvignon clone 15 grown at INRA Bordeaux	Vitis riparia	NCBITaxon	NCBITaxon:96939	leaf	BTO	BTO:0000713	Sample collection	SAMN10662253
