# Supplementary material for: De novo phased assembly of the Vitis riparia grape genome
Source: Sci Data. 2019 Jul 19;6:127. doi: 10.1038/s41597-019-0133-3 (PMC6642119; doi:10.1038/s41597-019-0133-3)
Supplement: Supplementary file 1 — Download metadata file [file 41597_2019_133_MOESM1_ESM.zip › i_Investigation.txt]

# Investigation File generated for Scientific Data with Investigation File Authoring Tool version 0.1.0 on 02/07/2019 - This metadata file is CC0
ONTOLOGY SOURCE REFERENCE
Term Source Name	NCBITaxon	BTO	ERO	OBI	EFO
Term Source File	http://data.bioontology.org/ontologies/NCBITAXON	http://data.bioontology.org/ontologies/BTO	http://data.bioontology.org/ontologies/ERO	http://data.bioontology.org/ontologies/OBI	http://data.bioontology.org/ontologies/EFO
Term Source Version	2016AB	unknown	2013-08-02	2014-08-18	3.7.0
Term Source Description	National Center for Biotechnology Information (NCBI) Organismal Classification	BRENDA Tissue and Enzyme Source Ontology	Eagle-I Research Resource Ontology	Ontology for Biomedical Investigations	Experimental Factor Ontology
INVESTIGATION
Investigation Identifier
Investigation Title
Investigation Description
Investigation Submission Date
Investigation Public Release Date
INVESTIGATION PUBLICATIONS
Investigation PubMed ID
Investigation Publication DOI
Investigation Publication Author List
Investigation Publication Title
Investigation Publication Status
Investigation Publication Status Term Accession Number
Investigation Publication Status Term Source REF
INVESTIGATION CONTACTS
Investigation Person Last Name
Investigation Person Mid Initials
Investigation Person First Name
Investigation Person Address
Investigation Person Phone
Investigation Person Fax
Investigation Person Email
Investigation Person Affiliation
Investigation Person Roles
Investigation Person Roles Term Accession Number
Investigation Person Roles Term Source REF
STUDY
Study Identifier	10.1038/s41597-019-0133-3
Study Title	De novo phased assembly of the Vitis riparia grape genome
Study Submission Date	18/03/2019
Study Public Release Date	19/07/2019
Study Description	https://www.nature.com/articles/s41597-019-0133-3
Study File Name	s_Bert139A_study.txt
Comment[Subject Keywords]	""
Comment[Manuscript Licence]	CC BY-4.0
Comment[Experimental Metadata Licence]	CC0
Comment[Supplementary Information File Name]
Comment[Supplementary Information File Type]
Comment[Supplementary Information File URL]
Comment[Data Repository]	NCBI Sequence Read Archive;GenBank;figshare
Comment[Data Record Accession]	SRP174866;SJAQ00000000;doi:10.6084/m9.figshare.c.4431848
Comment[Data Record URI]	https://identifiers.org/ncbi/insdc.sra:SRP174866;https://identifiers.org/ncbi/insdc:SJAQ00000000;https://doi.org/10.6084/m9.figshare.c.4431848
STUDY DESIGN DESCRIPTORS
Study Design Type	sequence assembly objective	genetic mapping and linkage analysis objective	sequence annotation objective
Study Design Type Term Accession Number	ERO:0100054	ERO:0100159	ERO:0100065
Study Design Type Term Source REF	ERO	ERO	ERO
STUDY PUBLICATIONS
Study PubMed ID
Study Publication DOI
Study Publication Author List
Study Publication Title
Study Publication Status
Study Publication Status Term Accession Number
Study Publication Status Term Source REF
STUDY FACTORS
Study Factor Name
Study Factor Type
Study Factor Type Term Accession Number
Study Factor Type Term Source REF
STUDY ASSAYS
Study Assay Measurement Type	whole genome sequencing assay
Study Assay Measurement Type Term Accession Number	OBI:0002117
Study Assay Measurement Type Term Source REF	OBI
Study Assay Technology Type	DNA sequencing
Study Assay Technology Type Term Accession Number	OBI:0000626
Study Assay Technology Type Term Source REF	ERO
Study Assay Technology Platform	instrument;manufacturer
Study Assay File Name	a_Bert139A_assay.txt
STUDY PROTOCOLS
Study Protocol Name	Sample collection	whole genome sequencing	De novo Genome assembly and scaffolding of the Vitis riparia genome	Genotyping by Sequencing and genetic mapping
Study Protocol Type	sample collection protocol	whole genome sequencing	sequence_assembly	genetic mapping data
Study Protocol Type Term Accession Number	http://www.ebi.ac.uk/efo/EFO_0005518	ERO:0002016	SO:0000353	ERO:0100359
Study Protocol Type Term Source REF	EFO	ERO	OBI	ERO
Study Protocol Description				
Study Protocol URI	""	""	""	""
Study Protocol Version				
Study Protocol Parameters Name	""	instrument;manufacturer	""	""
Study Protocol Parameters Name Term Accession Number	""	""	""	""
Study Protocol Parameters Name Term Source REF	""	""	""	""
Study Protocol Components Name	""	""	""	""
Study Protocol Components Type	""	""	""	""
Study Protocol Components Type Term Accession Number	""	""	""	""
Study Protocol Components Type Term Source REF	""	""	""	""
STUDY CONTACTS
Study Person Last Name	Girollet	Rubio	Bert
Study Person First Name	Nabil	Bernadette	Pierre-François
Study Person Mid Initials
Study Person Email	""	""	pierre-francois.bert@u-bordeaux.fr
Study Person Phone
Study Person Fax
Study Person Address
Study Person Affiliation	EGFV, Bordeaux Sciences Agro – INRA – Université de Bordeaux, ISVV, 210 chemin de Leysotte, 33882, Villenave d’Ornon, France	EGFV, Bordeaux Sciences Agro – INRA – Université de Bordeaux, ISVV, 210 chemin de Leysotte, 33882, Villenave d’Ornon, France	EGFV, Bordeaux Sciences Agro – INRA – Université de Bordeaux, ISVV, 210 chemin de Leysotte, 33882, Villenave d’Ornon, France
Study Person Roles
Study Person Roles Term Accession Number
Study Person Roles Term Source REF
Comment[Study Person ORCID]	""	""	""
Comment[Funder]
Comment[FundRef ID]
Comment[Funder Term Source REF]
Comment[Grant Identifier]
